# Supplementary material for: Introducing an Innovative Pain Scale for Assessing Postpartum Pain in Mares: Preliminary Clinical Evaluation
Source: Animals (Basel). 2025 Nov 30;15(23):3454. doi: 10.3390/ani15233454 (PMC12691225; doi:10.3390/ani15233454)
Supplement: Supplementary file 1 [file animals-15-03454-s001.zip]

Archive with 5 entries (5 files):
- Supplmentary  Figure S1.tiff
- Supplmentary  Figure S2.tiff
- Supplmentary  Figure S3.tiff
- Supplmentary  Figure S4.tiff
- Supplmentary Tables.pdf
